# Supplementary material for: Regulatory responses to foodborne illness outbreaks in the United States and their implications for food safety
Source: Front Nutr. 2026 Jan 16;12:1717980. doi: 10.3389/fnut.2025.1717980 (PMC12855058; doi:10.3389/fnut.2025.1717980)
Supplement: Supplementary file 2 [file Table_2.xlsx]

## Sheet: TableA
Date Posted	Pathogen	Product(s) linked to illnesses (if any)
2020-12-23	Salmonella	Not identified
2020-11-18	E. coli O157:H7	Leafy Greens
2020-11-18	E. coli O157:H7	Not identified
2020-11-18	E. coli O157:H7	Not identified
2020-11-18	Salmonella	Not identified
2020-11-18	Salmonella	Not identified
2020-11-18	Salmonella	Not identified
2020-11-18	Salmonella	Not identified
2021-12-29	E. coli O157:H7	Packaged Salad
2021-12-20	Listeria monocytogenes	Packaged Salad
2021-12-15	Listeria monocytogenes	Packaged Salad
2021-11-24	Salmonella	Cut Cantaloupe
2021-11-17	E. coli O157:H7	Spinach
2021-10-06	Listeria monocytogenes	Not
		Identified
2021-09-15	Salmonella	Red, Yellow and White Onions
2021-09-15	Salmonella	Seafood
2021-08-11	Cyclospora	Not identified
2021-07-14	Salmonella	Salad greens
2021-07-14	Cyclospora	Not identified
2021-07-14	E. coli O121	Cake Mix
2021-06-09	Salmonella	Shrimp
2021-04-21	Salmonella	Cashew Brie
2021-04-28	E. coli O145:H28	Not identified
2021-03-17	Acute Non-viral Hepatitis	Alkaline Bottled Water
2021-02-17	Listria monocytogenes	Hispanic-style fresh and soft cheese
2021-02-17	E. coli O157:H7	Not identified
2021-01-13	Salmonella	Not identified
2022-12-28	Salmonella	Alfalfa sprouts
2022-11-16	Salmonella	Not identified
2022-11-09	Listeria monocytogenes	Enoki
		Mushrooms
2022-10-24	E. coli O157:H7	Not identified
2022-10-12	E. coli O121:H19	Frozen Falafel
2022-09-28	Salmonella	Seafood
2022-09-14	Listeria monocytogenes	Brie and camembert cheese
		and
		Camembert
		Cheese
2022-08-31	Salmonella	Not identified
		Identified
2022-08-17	Salmonella	Cantaloupe
2022-08-17	Salmonella	Not identified
2022-08-17	E. coli O157:H7	Not identified
2022-08-03	Cyclospora	Not identified
2022-07-27	Cyclospora	Not identified
2022-06-29	Not identified	Frozen food
2022-06-22	Salmonella	Not identified
2022-06-22	Salmonella	Not identified
2022-06-15	Listeria monocytogenes	Not
		Identified
2022-06-08	E. coli O157:H7	Not
		Identified
2022-06-01	Hepatitis A virus	Strawberries
2022-05-25	Salmonella	Peanut Butter
2022-04-20	Not identified	Dry Cereal
2022-04-13	Listeria monocytogenes	Ice Cream
2022-03-30	Not identified	Meal Replacement Drink
2022-03-16	Salmonella	Not identified
2022-02-17	Cronobacter	Powdered Infant Formula
2022-02-09	Listeria monocytogenes	Not identified
2022-02-02	E. coli O143:H26	Not identified
2022-01-10	E. coli O121:H19	Romaine
2023-12-06	Listeria monocytogenes	Not identified
2023-11-22	Salmonella	Not identified
2023-11-22	Salmonella	Cantaloupe
2023-11-15	Listeria monocytogenes	Peaches, Plums, and Nectarines
2023-11-15	E. coli O103	Not identified
2023-11-01	E. coli O121:H19	Not identified
2023-10-04	Salmonella	Onions
2023-08-30	Salmonella	Watermelon and cantaloupe
2023-08-30	Cryptosporidium	Not identified
2023-08-09	Listeria monocytogenes	Ice Cream
2023-07-26	Cyclospora	Not Identified
2023-07-26	E. coli O26	Not Identified
2023-07-12	E. coli O157:H7	Not Identified
2023-07-06	Cyclospora	Not Identified
2023-06-14	Cyclospora	Not Identified
2023-06-14	Salmonella	Pico de gallo
2023-05-24	Salmonella	Raw Cookie dough
2023-05-24	Cyclospora	Broccoli
2023-04-26	Not identified	Morel mushroom
2023-03-29	Salmonella	Raw flour
2023-03-08	Salmonella	Not Identified
2023-03-01	Hepatitis Virus A	Frozen strawberries
2023-02-15	Listeria monocytogenes	Leafy Greens
2024-12-26	Listeria monocytogenes	Frozen Shakes
2024-12-11	E. coli O145:H28	Not Identified
2024-12-04	E. coli O157:H7	Romaine Lettuce
2024-11-27	Salmonella	Imported Cucumbers
2024-11-06	E. coli O121:H19	Organic carrots
2024-10-30	E. coli O26:H11	Sprouts
2024-10-23	E. coli O157:H7	Onions
2024-11-14	E. coli O157:H7	Not Identified
2024-10-23	Listeria monocytogenes	Alfalfa sprouts
2024-10-17	Salmonella	Not Identified
2024-10-09	Salmonella	Not Identified
2024-09-04	Salmonella	Eggs
2024-08-28	E. coli O157:H7	Spinach
2024-08-21	Listeria monocytogenes	Not Identified
2024-08-07	Salmonella	Not Identified
2024-08-07	Cyclospora	Shrimp salad
2024-07-31	Cyclospora	Imported parsley
2024-07-10	Salmonella	Mangoes
2024-06-19	Salmonella	Jalapeno pepper
2024-06-12	Not identified	Chocolate, gummies and cones
2024-05-22	Salmonella	Cucumbers
2024-05-22	Listeria monocytogenes	Bagged salad mix
2024-04-17	E. coli O157:H7	Organic walnuts
2024-04-10	Salmonella	Organic fresh basil
2024-02-20	E. coli O157:H7	Raw cheddar cheese
2024-01-24	Listeria monocytogenes	Queso Fresco and Cotija Cheese
2025-07-16	Salmonella	Not Identified
2025-06-13	Salmonella	Pistachio Cream
2025-05-14	E. coli O145:H28	Not Identified
2025-05-14	Salmonella	Cucumbers
2025-05-07	Hepatitis A virus	Not Identified
2025-04-30	Listeria monocytogenes	Ready-to-Eat foods
2025-04-23	Salmonella	Eggs
2025-03-13	Listeria monocytogenes	Not Identified
2025-03-05	Listeria monocytogenes	Not Identified
2025-02-20	Salmonella	Not Identified
2025-02-05	Salmonella	MiniPasteries
2025-01-15	Listeria monocytogenes	Not Identified
		Identified

## Sheet: Data Source
Date	Reference	Pathogen	Product(s)	Total	Investigation	Outbreak	Recall	Traceback	On-Site	Sample
Posted	#	or	Linked to	Case	Status	Status	Initiated	Initiated	Inspection	Collection
		Cause of	Illnesses	Count					Initiated	&
		Illness	(if any)							Analysis
										Initiated
2020-12-23	11	Salmonella	Not	7	Closed	Ended		✔	✔	✔
		Potsdam	Identified			See
						Advice
2020-11-18	E-441626	E. coli	Leafy	See	Closed	Ended		✔	✔	✔
		O157:H7	Greens	Advisory		See
						Advisory
2020-11-18	5	E. coli	Not	See	Closed	Ended		✔	✔	✔
		O157:H7	Identified	Advisory		See
						Advisory
2020-11-18	7	E. coli	Not	See	Closed	Ended		✔	✔	✔
		O157:H7	Identified	Advisory		See
						Advisory
2020-11-18	E-439945	Salmonella	Not	80	Closed	Ended		✔	✔	✔
		Newport	Identified			See
						Advice
2020-11-18	4	Salmonella	Not	18	Closed	Ended		✔		✔
		Paratyphi B	Identified			See MNExternal Link Disclaimer
						ReleaseExternal Link Disclaimer
						and
						Advice
2020-11-18	E-442972	Salmonella	Not	34	Closed	Ended		✔
		Thompson	Identified			See
						Advice
2020-11-18	E-435502	Salmonella	Peaches	See	Closed	Ended	See	✔	✔	✔
		Enteritidis		Advisory		See	Advisory
						Advisory
2021-12-29	1052	E. coli	Packaged	See	Closed	Ended		✔	✔	✔
		O157:H7	Salad	Advisory		See
						Advisory
2021-12-20	1039	Listeria	Packaged	See	Closed	Ended	See	✔	✔	✔
		monocytogenes	Salad	Advisory		See	Advisory
						Advisory
2021-12-15	1048	Listeria	Packaged	See	Closed	Ended	See	✔	✔	✔
		monocytogenes	Salad	Advisory		See	Advisory
						Advisory
2021-11-24	1044	Salmonella	Cut	65	Closed	Ended		✔	✔	✔
		Javiana	Cantaloupe			See
						Advice
2021-11-17	1043	E. coli	Spinach	See	Closed	Ended		✔	✔	✔
		O157:H7		Advisory		See
						Advisory
2021-10-06	1029	Listeria	Not	20	Closed	Ended		✔	✔	✔
		monocytogenes	Identified			See
						Advice
2021-09-15	1031	Salmonella	Red,	See	Closed	Ended	See	✔	✔	✔
		Oranienburg	Yellow,	Advisory		See	Advisory
			and			Advisory
			White
			Onions
2021-09-15	1025	Salmonella	Seafood	See	Closed	Ended	See	✔	✔	✔
		Thompson		Advisory		See	Advisory
						Advisory
2021-08-11	1026	Cyclospora	Not	401	Closed	Ended		✔
			Identified2			See
						Advice
2021-07-14	1019	Salmonella	Salad	See	Closed	Ended	See	✔	✔	✔
		Typhimurium	Greens	Advisory		See	Advisory
						Advisory
2021-07-14	1020	Cyclospora	Not	1301	Closed	Ended		✔	✔	✔
			Identified2			See
						Advice
2021-07-14	1010	E. coli	Cake	See	Closed	Ended		✔	✔	✔
		O121	Mix	CDC		See
				Notice		CDC
						Notice
2021-06-09	1007	Salmonella	Shrimp	See	Closed	Ended	See	✔
		Weltevreden		Advisory		See	Advisory
						Advisory
2021-04-21	1003	Salmonella	Cashew	See	Closed	Ended	See	✔	✔	✔
			Brie	Advisory		See	Advisory
						Advisory
2021-04-28	1004	E. coli	Not	16	Closed	Ended		✔
		O145:H28	Identified			See
						Advice
2021-03-17	999	Acute	Alkaline	See	Closed	Ended	See		✔	✔
		Non-viral	Bottled	Advisory		See	Advisory
		Hepatitis	Water			Advisory
2021-02-17	995	Listeria	Hispanic	See	Closed	Ended	See		✔	✔
		monocytogenes	-style	Advisory		See	Advisory
			fresh			Advisory
			and
			soft
			cheese
2021-02-17	994	E. coli	Not	See	Closed	Ended		✔
		O157:H7	Identified	CDC		See
				Notice		CDC
						Notice
2021-01-13	990	Salmonella	Not	65	Closed	Ended		✔		✔
		Miami	Identified			See
						Advice
2022-12-28	1137	Salmonella	Alfalfa	See	Closed	Ended	See	✔	✔	✔
		Typhimurium	Sprouts	Advisory		See	Advisory
						Advisory
2022-11-16	1113	Salmonella	Not	274	Closed	Ended		✔		✔
		Typhimurium	Identified			See
						Advice
2022-11-09	1127	Listeria	Enoki	See	Closed	Ended	See	✔	✔	✔
		monocytogenes	Mushrooms	Advisory		See	Advisory
						Advisory
2022-10-24	1121	E. coli	Not	11	Closed	Ended		✔
		O157:H7	Identified			See
						Advice
2022-10-12	1115	E. coli	Frozen	See	Closed	Ended	See	✔	✔	✔
		O121:H19	Falafel	Advisory		See	Advisory
						Advisory
2022-09-28	1105	Salmonella	Seafood	See	Closed	Ended	See	✔	✔	✔
		Litchfield		Advisory		See	Advisory
						Advisory
2022-09-14	1106	Listeria	Brie	See	Closed	Ended	See	✔	✔	✔
		monocytogenes	and	Advisory		See	Advisory
			Camembert			Advisory
			Cheese
2022-08-31	1097	Salmonella	Not	103	Closed	Ended		✔
		Mississippi	Identified			See
						Advice
2022-08-17	1095	Salmonella	Cantaloupe	87	Closed	Ended		✔	✔	✔
		Typhimurium				See
						Advice
2022-08-17	1087	Salmonella	Not	35	Closed	Ended		✔
		Senftenberg	Identified			See
						Advice
2022-08-17	1081	E. coli	Not	See	Closed	Ended		✔	✔	✔
		O157:H7	Identified	CDC		See
				Notice		CDC
						Notice
2022-08-03	1080	Cyclospora	Not	84	Closed	Ended		✔	✔	✔
		cayetanensis	Identified			See
						Advice
2022-07-27	1084	Cyclospora	Not	43	Closed	Ended		✔		✔
		cayetanensis	Identified			See
						Advice
2022-06-29	1076	Not	Frozen	See	Closed	Ended	See	✔	✔	✔
		Identified	Food	Advisory		See	Advisory
						Advisory
2022-06-22	1075	Salmonella	Not	75	Closed	Ended		✔
		Braenderup	Identified			See
						Advice
2022-06-22	1072	Salmonella	Not	14	Closed	Ended		✔
		Paratyphi B	Identified			See
		var. L(+)				Advice
		tartrate+
2022-06-15	1070	Listeria	Not	12	Closed	Ended		✔
		monocytogenes	Identified			See
						Advice
2022-06-08	1068	E. coli	Not	10	Closed	Ended		✔
		O157:H7	Identified			See
						Advice
2022-06-01	1066	Hepatitis	Strawberries	See	Closed	Ended		✔	✔
		A Virus		Advisory		See
						Advisory
2022-05-25	1067	Salmonella	Peanut	See	Closed	Ended	See	✔	✔	✔
		Senftenberg	Butter	Advisory		See	Advisory
						Advisory
2022-04-20	1064	None	Dry	558	Closed	Ended			✔	✔
		Identified	Cereal	adverse		See
				event		Advice
				reports
2022-04-13	1057	Listeria	Ice	See	Closed	Ended	See	✔	✔
		monocytogenes	Cream	Advisory		See	Advisory
						Advisory
2022-03-30	1060	None	Meal	6	Closed	Ended		✔		✔
		Identified	Replacement	adverse		See
			Drink	event		Advice
				reports
2022-03-16	1055	Salmonella	Not	60	Closed	Ended		✔
		Saintpaul	Identified			See
						Advice
2022-02-17	1056	Cronobacter	Powdered	See	Closed	Ended	See	✔	✔	✔
		sakazakii	Infant	Advisory		See	Advisory
			Formula			Advisory
2022-02-09	1040	Listeria	Not	20	Closed	Ended		✔	✔	✔
		monocytogenes	Identified			See
						Advice
2022-02-02	1054	Enteroinvasive	Not	16	Closed	Ended		✔
		E. coli	Identified			See
		O143:H26				Advice
2022-01-10	1050	E. coli	Romaine	4	Closed	Ended		✔
		O121:H19
2023-12-06	1205	Listeria	Not	3	Closed	Ended		✔	✔	✔
		monocytogenes	Identified			See
						Advice
2023-11-22	1201	Salmonella	Not	45	Closed	Ended		✔
		Newport	Identified			See
						Advice
2023-11-22	1203	Salmonella	Cantaloupe	See	Closed	Ended	See	✔		✔
		Sundsvall		Advisory		See	Advisory
		and				Advisory
		Oranienburg
2023-11-15	989	Listeria	Peaches,	See	Closed	Ended	See		✔	✔
		monocytogenes	Plums,	Advisory		See	Advisory
			and			Advisory
			Nectarines
2023-11-15	1192	E. coli	Not	12	Closed	Ended		✔
		O103	Identified			See
						Advice
2023-11-08	1198	Elevated	Apple	See	Closed	Ended	See	✔	✔	✔
		Lead &	Cinnamon	Advisory		See	Advisory
		Chromium	Puree			Advisory
		Levels
2023-11-01	1195	E. coli	Not	37	Closed	Ended		✔	✔	✔
		O121:H19	Identified			See
						Advice
2023-10-04	1190	Salmonella	Onions	See	Closed	Ended	See	✔	✔	✔
		Thompson		Advisory		See	Advisory
						Advisory
2023-08-30	1179	Salmonella	Watermelon	11	Closed	Ended		✔	✔	✔
		Newport	and			See
			Cantaloupe			Advice
2023-08-30	1174	Cryptosporidium	Not	11	Closed	Ended		✔
			Identified			See
						Advice
2023-08-09	1172	Listeria	Ice	See	Closed	Ended	See	✔	✔	✔
		monocytogenes	Cream	Advisory		See	Advisory
						Advisory
2023-07-26	1171	Cyclospora	Not	59	Closed	Ended		✔		✔
		cayetanensis	Identified			See
						Advice
2023-07-26	1165	E. coli	Not	13	Closed	Ended		✔
		O26	Identified			See
						Advice
2023-07-12	1166	E. coli	Not	12	Closed	Ended		✔
		O157:H7	Identified			See
						Advice
2023-07-06	1163	Cyclospora	Not	140	Closed	Ended		✔		✔
		cayetanensis	Identified			See
						Advice
2023-06-14	1159	Cyclospora	Not	72	Closed	Ended		✔	✔	✔
		cayetanensis	Identified			See
						Advice
2023-06-14	1157	Salmonella	Pico	37	Closed	Ended		✔	✔	✔
		Paratyphi B	de Gallo			See
		var. L(+)				Advice
		tartrate+
2023-05-24	1156	Salmonella	Raw	See	Closed	Ended		✔	✔	✔
		Enteritidis	Cookie	Advisory		See
			Dough			Advisory
2023-05-24	1155	Cyclospora	Broccoli	20	Closed	Ended		✔		✔
		cayetanensis				See
						Advice
2023-04-26	1152	Not	Morel	See	Closed	Ended		✔		✔
		Identified	Mushroom	Advisory		See
						Advisory
2023-03-29	1141	Salmonella	Raw	See	Closed	Ended	See	✔	✔	✔
		Infantis	Flour	Advisory		See	Advisory
						Advisory
2023-03-08	1144	Salmonella	Not	54	Closed	Ended		✔	✔	✔
		Hartford	Identified			See
						Advice
2023-03-01	1143	Hepatitis	Frozen	See	Closed	Ended	See	✔	✔	✔
		A Virus	Strawberries	Advisory		See	Advisory
						Advisory
2023-02-15	1123	Listeria	Leafy	See	Closed	Ended		✔	✔	✔
		monocytogenes	Greens	CDC		CDC
				Notice		Notice
2024-12-26						Ended
	1281	Listeria	Frozen Shakes	See	Closed	See	See	✔	✔	✔
		monocytogenes		Advisory		Advisory	Advisory
2024-12-11	1282	E. coli	Not	8	Closed	Ended		✔
		O145:H28	Identified			See
						Advice
2024-12-04	1280	E. coli		89	Closed	Ended		✔	✔	✔
		O157:H7	Romaine			See
			Lettuce			Advice
2024-11-27	1277	Salmonella	Imported	See	Closed	Ended	See	✔	✔
		Typhimurium	Cucumbers	Advisory		See	Advisory
						Advisory
2024-11-06	1273	E. coli	Organic	See	Closed	Ended	See	✔	✔	✔
		O121:H19	Carrots	Advisory		See	Advisory
						Advisory
2024-10-30	1272	E. coli	Sprouts	10	Closed	Ended		✔	✔	✔
		O26:H11				See
						Advice
2024-10-23	1270	E. coli	Onions	See	Closed	Ended		✔	✔	✔
		O157:H7		Advisory		See	See
						Advisory	Advisory
2024-11-14	1269	E. coli	Not	26	Closed	Ended		✔
		O157:H7	Identified			See
						Advice
2024-10-23	1268	Listeria	Alfalfa	4	Closed	Ended		✔	✔	✔
		monocytogenes	Sprouts			See
						Advice
2024-10-17	1262	Salmonella	Not	25	Closed	Ended		✔
		Thompson	Identified			See
						Advice
2024-10-09	1265	Salmonella	Not	3	Closed	Ended
		Liverpool	Identified			See
						Advice
2024-09-04	1250	Salmonella	Eggs	See	Closed	Ended	See	✔	✔	✔
		Enteritidis		Advisory		See	Advisory
						Advisory
2024-08-28	1249	E. coli	Spinach	28	Closed	Ended		✔	✔	✔
		O157:H7				See
						Advice
2024-08-21	1247	Listeria	Not	4	Closed	Ended		✔		✔
		monocytogenes	Identified			See
						Advice
2024-08-07	1248	Salmonella	Not	9	Closed	Ended		✔	✔
		Newport	Identified			See
						Advice
2024-08-07	1245	Cyclospora	Shrimp	61	Closed	Ended		✔	✔	✔
		cayetanensis	Salad			See
						Advice
2024-07-31	1237	Cyclospora	Imported	49	Closed	Ended		✔	✔	✔
		cayetanensis	Parsley			See
						Advice
2024-07-10	1235	Salmonella	Mangoes	32	Closed	Ended		✔		✔
		Irumu				See
						Advice
2024-06-19	1234	Salmonella	Jalapeno	90	Closed	Ended		✔	✔	✔
		Typhimurium	Pepper			See
						Advice
2024-06-12	1233	Not	Chocolate,	See	Closed	Ended	See	✔	✔	✔
		Identified	Gummies,	Advisory		See	Advisory
			Cones			Advisory
2024-05-22	1227	Salmonella	Cucumbers	See	Closed	Ended	See	✔	✔	✔
		Africana		Advisory		See	Advisory
		&				Advisory
		Braenderup
2024-05-22	1232	Listeria	Bagged	2	Closed	Ended		✔	✔	✔
		monocytogenes	Salad			See
			Mix			Advice
2024-04-17	1221	E. coli	Organic	See	Closed	Ended	See	✔	✔	✔
		O157:H7	Walnuts	Advisory		See	Advisory
						Advisory
2024-04-10	1218	Salmonella	Organic	See	Closed	Ended	See	✔
		Typhimurium	Fresh	Advisory		See	Advisory
			Basil			Advisory
2024-02-20	1215	E. coli	Raw	See	Closed	Ended	See	✔		✔
		O157:H7	Cheddar	Advisory		See	Advisory
			Cheese			Advisory
2024-01-24	1214	Listeria	Queso	See	Closed	Ended	See	✔	✔	✔
		monocytogenes	Fresco	Advisory		See	Advisory
			and			Advisory
			Cotija
			Cheese
2025-07-16	1316	Salmonella	Not Identified	25	Closed	Ended		✔
		Oranienburg				See
						Advice
2025-06-13	1311	Salmonella	Pistachio Cream	See	Closed	Ended	See	✔		✔
		Oranienburg		Advisory		See	Advisory
						Advisory
2025-05-14	1303	E. coli	Not Identified	11	Closed	Ended		✔	✔	✔
		O145:H28				See
						Advice
2025-05-14	1304	Salmonella	Cucumbers	See	Closed	Ended	See	✔		✔
		Montevideo		Advisory		See	Advisory
						Advisory
2025-05-07	1302	Hepatitis	Not Identified	5	Closed	Ended		✔
		A virus				See
						Advice
2025-04-30	1305	Listeria	Ready-to-Eat	See	Closed	Ended	See	✔	✔	✔
	(USDA 2025-06)	monocytogenes	Foods	Advisory		See	Advisory
						Advisory
2025-04-23	1300	Salmonella	Eggs	See	Closed	Ended	See	✔	✔	✔
		Enteritidis		Advisory		See	Advisory
						Advisory
2025-03-13	1286	Listeria	Not Identified	30	Closed	Ended			✔	✔
		monocytogenes				See
						Advice
2025-03-05	1292	Listeria	Not	3	Closed	Ended		✔	✔	✔
		monocytogenes	Identified			See
						Advice
2025-02-20	1291	Salmonella	Not	36	Closed	Ended		✔	✔	✔
		Newport	Identified			See
						Advice
2025-02-05	1288	Salmonella	Mini	See	Closed	Ended	See	✔	✔
		Enteritidis	Pastries	Advisory		See	Advisory
						Advisory
2025-01-15	1285	Listeria	Not	36	Closed	Ended		✔	✔	✔
		monocytogenes	Identified			See
						Advice
